# Supplementary material for: Factors associated with the use of long-lasting insecticidal nets in pregnant women and mothers with children under five years of age in Gaza province, Mozambique
Source: PLOS Glob Public Health. 2024 Jan 16;4(1):e0002811. doi: 10.1371/journal.pgph.0002811 (PMC10790986; doi:10.1371/journal.pgph.0002811)
Supplement: S1 Data — (XLSX) [file pgph.0002811.s001.xlsx]

## Sheet: Folha1
	Codigo da entrevista	Grupo	Idade	Distrito	Bairro de residencia	Local da captacao	US	Escolaridade	Ocupacao	Estado civil	N/Filhos	Dormiu na rede?	Criancas menor dormiram na rede?	Motivo/Mae	Motivo/Crianca
1	26B/CC/MC	Crianca menor 5	21	Chibuto	3 Chaimite	Consultas externas	CS. Chaimite	Secundario	Domestica	Casada	1	Sim	Sim
2	23A/CC/MC	Crianca menor 5	40	Chibuto	5 de Chaimite	Consultas externas	CS. Chaimite	Sem instrucao	Domestica	Casada	2	Sim	Sim
3	22B/CC/MC	Crianca menor 5	30	Chibuto	8 de Chaimite	Consultas externas	CS. Chaimite	Secundario	Funcionaria Publica	Casada	2	Sim	Sim
4	24B/CC/MC	Crianca menor 5	34	Chibuto	9 de Chaimite	Consultas externas	CS. Chaimite	Primario	Domestica	Casada	2	Sim	Sim
5	25B/CC/MC	Crianca menor 5	19	Chibuto	9 de Chaimite	Consultas externas	CS. Chaimite	Secundario	Domestica	Solteira	2	Nao	Sim	Nao tem mosquitos
6	18A/CCH/MC	Crianca menor 5	28	Chibuto	Canhanda	Consultas externas	CS. Chibuto	Primario	Domestica	Casada	1	Sim	Sim
7	02B/LCH/MC	Crianca menor 5	18	Limpopo	1 de Chicumbane	Consultas externas	CS. Chicumbane	Primario	Domestica	Casada	1	Sim	Sim
8	05B/LCH/MC	Crianca menor 5	20	Limpopo	3 de Fevereiro	Consultas externas	CS. Chicumbane	Primario	Domestica	Casada	2	Sim	Sim
9	19A/CCH/MC	Crianca menor 5	21	Chibuto	Cidade de Chibuto	Consultas externas	CS. Chibuto	Secundario	Domestica	Casada	1	Sim	Sim
10	06A/LCH/MC	Crianca menor 5	26	Limpopo	Chissano	Consultas externas	CS. Chicumbane	Secundario	Conta propria	Casada	2	Sim	Sim
11	21A/CCH/MC	Crianca menor 5	35	Chibuto	Cidade de Chibuto	Consultas externas	CS. Chibuto	Secundario	Domestica	Viuva	1	Sim	Sim
12	10B/LCH/MC	Crianca menor 5	41	Limpopo	Zongoene	Consultas externas	CS. Chicumbane	Primario	Domestica	Casada	2	Sim	Sim
13	04B/CCH/MC	Crianca menor 5	22	Limpopo	3 de Fevereiro	Consultas externas	CS. Chicumbane	Primario	Domestica	Casada	1	Sim	Sim
14	01B/LCH/MC	Crianca menor 5	26	Limpopo	2 de Chicumbane	Consultas externas	CS. Chicumbane	Primario	Domestica	Casada	1	Sim	Sim
15	03B/LCH/MC	Crianca menor 5	23	Limpopo	6 de Nuvunguene	Consultas externas	CS. Chicumbane	Secundario	Domestica	Casada	1	Sim	Sim
16	08A/LCH/MC	Crianca menor 5	38	Limpopo	Mau-Tse-Tung	Consultas externas	CS. Licilo	Primario	Domestica	Casada	1	Sim	Sim
17	11A/LCH/MC	Crianca menor 5	37	Limpopo	3 de Licilo	Consultas externas	CS. Licilo	Sem instrucao	Domestica	Casada	1	Sim	Sim
18	07B/LL/MC	Crianca menor 5	36	Limpopo	1 de Licilo	Consultas externas	CS. Licilo	Primario	Domestica	Casada	1	Sim	Sim
19	17A/CCH/MC	Crianca menor 5	20	Chibuto	Makalawane	Consultas externas	CS. Chibuto	Primario	Domestica	Casada	2	Sim	Sim
20	06B/LL/MC	Crianca menor 5	30	Limpopo	1 de Licilo	Consultas externas	CS. Licilo	Primario	Domestica	Casada	1	Sim	Sim
21	09B/LL/MG	Crianca menor 5	43	Limpopo	2 de Licilo	Consultas externas	CS. Licilo	Primario	Domestica	Casada	2	Sim	Sim
22	22A/CCH/MC	Crianca menor 5	32	Chibuto	Mudade	Consultas externas	CS. Chibuto	Primario	Domestica	Casada	2	Sim	Sim
23	16A/CCH/MC	Crianca menor 5	47	Chibuto	Nhocane	Consultas externas	CS. Chibuto	Primario	Domestica	Solteira	1	Sim	Sim
24	20A/CCH/MC	Crianca menor 5	21	Chibuto	Nhocane	Consultas externas	CS. Chibuto	Sem instrucao	Domestica	Solteira	1	Sim	Sim
25	17B/CCH/MG	Mulher gravida	24	Chibuto	25 de Junho	CPN/SMI	CS. Chibuto	Secundario	Conta propria	Casada	1	Sim	Sim
26	28A/CC/MG	Mulher gravida	21	Chibuto	4 de Chaimite	CPN/SMI	CS. Chaimite	Secundario	Domestica	Solteira	1	Sim	Sim
27	25A/CC/MG	Mulher gravida	18	Chibuto	8 de Chaimite	CPN/SMI	CS. Chaimite	Sem instrucao	Domestica	Solteira	1	Nao	Nao	Nao tem mosquitos	Nao tem mosquitos
28	20B/CCH/MG	Mulher gravida	22	Chibuto	Canhanda	CPN/SMI	CS. Chibuto	Secundario	Domestica	Solteira	1	Sim	Sim
29	14B/CCH/MG	Mulher gravida	25	Chibuto	Chimundo	CPN/SMI	CS. Chibuto	Secundario	Funcionaria Publica	Casada	0	Sim	Sim
30	16B/CCH/MG	Mulher gravida	33	Chibuto	Cidade de Chibuto	CPN/SMI	CS. Chibuto	Secundario	Domestica	Casada	1	Sim	Sim
31	23B/CC/MG	Mulher gravida	18	Chibuto	Machuche	CPN/SMI	CS. Chaimite	Sem instrucao	Domestica	Casada	2	Sim	Sim
32	10A/LCH/MG	Mulher gravida	23	Limpopo	3 de Fevereiro	CPN/SMI	CS. Licilo	Sem instrucao	Domestica	Casada	1	Sim	Sim
33	07A/LCH/MG	Mulher gravida	20	Limpopo	3 de Licilo	CPN/SMI	CS. Licilo	Secundario	Domestica	Casada	1	Nao	Nao	Nao tem mosquitos	Nao tem mosquitos
34	12A/LL/MG	Mulher gravida	34	Limpopo	6 Licilo	CPN/SMI	CS. Licilo	Secundario	Domestica	Casada	1	Sim	Sim
35	02A/LCH/MG	Mulher gravida	28	Limpopo	6 de Chicumbane	CPN/SMI	CS. Chicumbane	Primario	Domestica	Casada	1	Sim	Sim
36	08B/LL/MG	Mulher gravida	20	Limpopo	1 de Licilo	CPN/SMI	CS. Licilo	Primario	Domestica	Casada	0	Nao	Sim	Nao tem mosquitos
37	09A/LCH/MG	Mulher gravida	18	Limpopo	2 de Licilo	CPN/SMI	CS. Licilo	Primario	Conta propria	Casada	1	Sim	Sim
38	21B/CCH/MG	Mulher gravida	29	Chibuto	Mussavene	CPN/SMI	CS. Chibuto	Primario	Domestica	Casada	1	Sim	Sim
39	01A/LCH/MG	Mulher gravida	23	Limpopo	OMM	CPN/SMI	CS. Chicumbane	Primario	Domestica	Solteira	1	Nao	Nao	Sem rede mosquiteira	Sem rede mosquiteira
40	03A/LCH/MG	Mulher gravida	34	Limpopo	Matxelene	CPN/SMI	CS. Chicumbane	Primario	Domestica	Casada	1	Sim	Sim
41	04A/LCH/MG	Mulher gravida	29	Limpopo	OMM	CPN/SMI	CS. Chicumbane	Primario	Domestica	Casada	1	Nao	Sim	Esqueceu de esticar
42	05A/LCH/MG	Mulher gravida	27	Limpopo	6 de 2000	CPN/SMI	CS. Chicumbane	Primario	Domestica	Casada	1	Sim	Sim
43	12B/LCH/MG	Mulher gravida	20	Limpopo	3 de Fevereiro	CPN/SMI	CS. Chicumbane	Secundario	Domestica	Solteira	0	Sim	Sim
44	11B/LCH/MG	Mulher gravida	27	Limpopo	6 de Chicumbane	CPN/SMI	CS. Chicumbane	Secundario	Domestica	Casada	1	Sim	Sim
45	19B/CCH/MG	Mulher gravida	38	Chibuto	Mussavene	CPN/SMI	CS. Chibuto	Primario	Domestica	Solteira	0	Sim	Sim
46	18B/CCH/MG	Mulher gravida	26	Chibuto	Mussavene	CPN/SMI	CS. Chibuto	Primario	Domestica	Casada	0	Sim	Sim
47	27A/CC/MG	Mulher gravida	25	Chibuto	Tlatlene	CPN/SMI	CS. Chaimite	Sem instrucao	Domestica	Casada	1	Sim	Sim
48	26A/CC/MG	Mulher gravida	18	Chibuto	Tlatlene	CPN/SMI	CS. Chaimite	Primario	Domestica	Casada	0	Nao	Sim	Nao tem mosquitos
